# Supplementary material for: Quantitative Analysis of Sulfur Elements in Mars-like Rocks Based on Multimodal Data
Source: Sensors (Basel). 2025 Jul 14;25(14):4388. doi: 10.3390/s25144388 (PMC12298777; doi:10.3390/s25144388)
Supplement: Supplementary file 1 [file sensors-25-04388-s001.zip]

Archive with 1 entries (1 files):
- sensors-3648637-supplementary.pdf
